# Supplementary material for: Effects of Pressurized Aeration on the Biodegradation of Short-Chain Chlorinated Paraffins by Escherichia coli Strain 2
Source: Membranes (Basel). 2022 Jun 19;12(6):634. doi: 10.3390/membranes12060634 (PMC9227625; doi:10.3390/membranes12060634)
Supplement: Supplementary file 1 [file membranes-12-00634-s001.zip]

Archive with 1 entries (1 files):
- membranes-1744516-supplementary.pdf
